# Supplementary material for: Prognostic significance of extracapsular extension in patients with non-small cell lung cancer following neoadjuvant chemoimmunotherapy: a retrospective cohort study
Source: Front Immunol. 2026 Jul 15;17:1799856. doi: 10.3389/fimmu.2026.1799856 (PMC13415941; doi:10.3389/fimmu.2026.1799856)
Supplement: Supplementary Figure 1 — Interobserver agreement for pathological assessment of ECE. Agreement between two independent pathologists was evaluated using Cohen’s kappa coefficient. [file SupplementaryFile1.zip]

Archive with 22 entries (22 files):
- Supplementary Figure 3.PNG
- Supplementary Tables.DOCX
- Supplementary Figure 4.PNG
- Supplementary Figure 5.PNG
- Supplementary Figure 6.PNG
- Supplementary Figure 7.PNG
- Supplementary Figure 8.PNG
- Supplementary Figure 9.PNG
- Supplementary Figure 10.PNG
- Supplementary Figure 12.PNG
- Supplementary Figure 13.PNG
- Supplementary Figure 14.PNG
- Supplementary Figure 16.PNG
- Supplementary Figure 17.PNG
- Supplementary Figure 18.PNG
- Supplementary Figure 2.PNG
- Supplementary Figure 1.PDF
- Supplementary Figure 11.PDF
- Supplementary Figure 15.PDF
- Supplementary Figure 19.JPEG
- Supplementary Figure 20.JPEG
- Supplementary Figure 21.JPEG
